# Supplementary material for: Surface-Tension-Confined Channel with Biomimetic Microstructures for Unidirectional Liquid Spreading
Source: Micromachines (Basel). 2020 Oct 30;11(11):978. doi: 10.3390/mi11110978 (PMC7692703; doi:10.3390/mi11110978)
Supplement: Supplementary file 1 [file micromachines-11-00978-s001.zip]

Archive with 1 entries (1 files):
- micromachines-976505-supplementary.mp4
